# Supplementary material for: Widespread Strain-Specific Distinctions in Chromosomal Binding Dynamics of a Highly Conserved Escherichia coli Transcription Factor
Source: mBio. 2020 Jun 23;11(3):e01058-20. doi: 10.1128/mBio.01058-20 (PMC7315121; doi:10.1128/mBio.01058-20)
Supplement: DATA SET S1 [file mBio.01058-20-sd001.xlsx]

## Sheet: Data S1
Dataset S1
All peaks and associated location, centre, score and P-value identifed by ChIP-seq.
Each strain is seperated into two replicates and tabulated by growth condition.

## Sheet: EHEC MEM
	Replicate 1					Replicate 2
Gene	Co-ordinates	Peak centre	Peak length	Peak-Shape score	P-value	Co-ordinates	Peak centre	Peak length	Peak-Shape score	P-value
yhhW	4366109..4366512	4366313	404	18	1.01e-72	4366106..4366487	4366297	382	26.76	4.91e-158
ybiJ	964223..964632	964433	410	13.19	4.71e-40	964237..964642	964452	406	20.82	1.44e-96
yqjF	4057161..4057561	4057361	401	12.84	4.84e-38	4057166..4057560	4057370	395	17	3.84e-65
yoaC	2570603..2571024	2570803	422	10.44	8.35e-26	2570607..2570995	2570798	389	21.14	1.68e-99
z1211	1131865..1132289	1132065	425	8.67	2.19e-18	1131874..1132300	1132065	427	16.28	6.37e-60
hslU	4992143..4992553	4992354	411	6.7	1.07e-11	4992177..4992561	4992371	385	7.64	1.09e-14
yhaJ	4060904..4061323	4061104	420	6.55	2.89e-11	4060852..4061276	4061088	425	8.15	1.76e-16
fimA	5427663..5428080	5427881	418	6.52	3.42e-11	5427641..5428071	5427881	431	8.08	3.23e-16
ybbF	646099..646520	646321	422	6.38	8.66e-11	646098..646518	646289	421	8.93	2.07e-19
z1651	1527497..1527897	1527697	401	6.37	9.67e-11	1527514..1527896	1527706	383	12.12	3.9e-34
hrpA	2089347..2089831	2089547	485	5.61	1.04e-08	2089379..2089775	2089570	397	10.17	1.29e-24
pstB	4763714..4764143	4763944	430	4.37	6.15e-06	4763694..4764075	4763885	382	3.79	7.43e-05
tdcE	4068650..4069074	4068850	425	3.84	6.26e-05	4068645..4069060	4068836	416	4.24	1.13e-05
gadX	4475067..4475476	4475267	410	3.76	8.66e-05	4475029..4475448	4475261	420	3.04	0.00117
recJ	3843604..3844006	3843807	403	3.51	0.000223	3843687..3844083	3843876	397	4.02	2.95e-05
yedL	2707987..2708393	2708187	407	3.42	0.000308	2708031..2708419	2708222	389	5.88	2.09e-09
z1693	1563238..1563688	1563438	451	3.1	0.000954	1563222..1563604	1563414	383	4.83	6.74e-07
tdk	1830706..1831119	1830906	414	2.43	0.00751	1830732..1831115	1830923	384	5.18	1.13e-07
yejA	3078467..3078899	3078667	433	2.38	0.00857	3078476..3078914	3078667	439	2.92	0.00177
yecI	2662830..2663242	2663043	413	2.36	0.00926	2662854..2663235	2663045	382	2.65	0.00407
z2043	1855675..1856181	1855875	507	2.33	0.00978	1855685..1856257	1855876	573	4.85	6.09e-07
nleA	2283629..2284047	2283848	419	1.35	0.09	2283639..2284034	2283844	396	3.14	0.00085
ftsA	108882..109292	109082	411	4.4	5.47e-06	108910..109315	109101	406	6.76	7.03e-12

## Sheet: EHEC LB
	Replicate 1					Replicate 2
Gene	Co-ordinates	Peak centre	Peak length	Peak-Shape score	P-value	Co-ordinates	Peak centre	Peak length	Peak-Shape score	P-value
yhhW	4366063..4366445	4366257	383	35.63	2.37e-278	4366073..4366440	4366253	368	33.41	5.27e-245
ybiJ	963961..964411	964150	451	15.52	1.34e-54	964003..964440	964183	438	24.41	5.94e-132
yqjF	4057147..4057527	4057336	381	25.33	8.28e-142	4057154..4057521	4057334	368	30.4	3e-203
hslV	4992168..4992560	4992357	393	6.64	1.54e-11	4992181..4992543	4992361	363	18.07	2.82e-73
yhaK	4060883..4061271	4061072	389	11.24	1.31e-29	4061812..4062171	4061992	360	8.06	3.87e-16
fimA	5427531..5428096	5427908	566	1.88	0.03	5427622..5428002	5427823	381	8.3	5.33e-17
ybbF	646280..646671	646469	392	3.34	0.00042	646238..646613	646434	376	10.22	8.35e-25
hrpA	2089445..2089826	2089634	382	12.02	1.46e-33	2089447..2089829	2089650	383	22.5	2.11e-112
ftsZ	108917..109301	109106	385	5.33	5.04e-08	108923..109282	109103	360	15.22	1.28e-52
pstB	4763717..4764099	4763911	383	7.98	7.4e-16	4763698..4764060	4763878	363	18.66	4.81e-78
tdcE	4068657..4069049	4068861	393	5.53	1.6e-08	4068665..4069043	4068845	379	15.39	9.96e-54
recJ	3843642..3844084	3843896	443	2.57	0.00512	3843681..3844051	3843872	371	10.87	7.87e-28
yedL	2707961..2708391	2708203	431	4.6	2.07e-06	2708024..2708390	2708211	367	14.89	1.9e-50
tdk	1830727..1831116	1830928	390	6.07	6.44e-10	1830735..1831095	1830915	361	14.13	1.26e-45
yejA	3078522..3078939	3078711	418	2.5	0.00613	3078514..3078878	3078699	365	11.86	1e-32
Z2043	1855629..1856013	1855825	385	4.16	1.61e-05	1855656..1856040	1855836	385	13.6	2.08e-42
Z1693	1563225..1563606	1563418	382	4.26	1.01e-05	1563249..1563620	1563429	372	10.4	1.19e-25
nleA	2283653..2284036	2283842	384	3.67	0.000121	2283677..2284037	2283857	361	13.79	1.55e-43
cysJ	3679296..3679677	3679489	382	9.53	7.53e-22	3679291..3679657	3679478	367	18.87	9.71e-80
yhbX	4130108..4130495	4130307	388	7.27	1.8e-13	4130140..4130512	4130320	373	17.39	4.5e-68
Z0264	263226..263635	263415	410	5.51	1.76e-08	263242..263612	263433	371	15.13	4.95e-52
Z5352	4879962..4880363	4880151	402	5.45	2.52e-08	4879952..4880322	4880143	371	16.22	1.71e-59
yceP	1565177..1565574	1565366	398	5.23	8.62e-08	1565191..1565555	1565371	365	12.81	7.6e-38
sgaH	5305611..5306005	5305800	395	4.96	3.49e-07	5305616..5305978	5305796	363	15.62	2.65e-55
nsrR	5289398..5289776	5289587	379	4.34	7.22e-06	5289440..5289801	5289620	362	12.91	2.1e-38
yaaY	25364..25761	25573	398	4.19	1.43e-05	25369..25735	25556	367	10.87	7.63e-28
ryhB	4367345..4367755	4367567	411	4.13	1.79e-05	4367381..4367747	4367568	367	12.41	1.21e-35
yeiE	3055707..3056117	3055896	411	4.07	2.39e-05	3055719..3056086	3055899	368	10.52	3.68e-26
yihA	4915084..4915482	4915294	399	3.74	9.07e-05	4915103..4915493	4915283	391	14.18	6.44e-46
yhaH	4058725..4059113	4058914	389	3.5	0.000235	4058689..4059105	4058926	417	8.72	1.4e-18
cysS	646764..647247	647059	484	3.19	0.000703	646747..647226	647047	480	10.29	3.95e-25
cca	4009472..4009853	4009666	382	3.16	0.000786	4009509..4009871	4009689	363	11.66	1.07e-31
ftsW	102686..103161	102973	476	3.09	0.00101	102766..103126	102947	361	12.91	1.9e-38
Z0314	304439..304817	304628	379	2.74	0.00307	304427..304786	304607	360	11.46	1.1e-30
gnd	2843148..2843573	2843385	426	2.57	0.00511	2843183..2843546	2843367	364	10.42	9.99e-26
birA	5050328..5050722	5050534	395	2.34	0.00961	5050326..5050710	5050531	385	6.86	3.55e-12
ygiE	3995733..3996142	3995922	410	2.21	0.01	3995741..3996126	3995921	386	9.41	2.38e-21

## Sheet: UPEC MEM
	Replicate 1					Replicate 2
Gene	Co-ordinates	Peak centre	Peak length	Peak-Shape score	P-value	Co-ordinates	Peak centre	Peak length	Peak-Shape score	P-value
yhhW	4018891..4019318	4019101	428	26.86	2.88e-159	4018891..4019310	4019117	420	11.29	7.34e-30
ybiJ	860407..860877	860668	471	21.67	1.98e-104	860366..860881	860688	516	7.41	6.15e-14
c3206	3066009..3066460	3066219	452	16.41	8.39e-61	3066038..3066438	3066232	401	6.25	2e-10
yqjF	3690291..3690719	3690501	429	13.5	7.66e-42	3690308..3690739	3690502	432	3.78	7.8e-05
yhaJ	3693391..3693819	3693610	429	9.12	3.69e-20	3693343..3693862	3693669	520	3.24	0.000589
yoaC	2045235..2045664	2045445	430	7.22	2.52e-13	2045249..2045656	2045463	408	2.29	0.01
purH	4737946..4738388	4738156	443	8.61	3.73e-18	4737966..4738361	4738168	396	2.27	0.01

## Sheet: UPEC LB
	Replicate 1					Replicate 2
Gene	Co-ordinates	Peak centre	Peak length	Peak-Shape score	P-value	Co-ordinates	Peak centre	Peak length	Peak-Shape score	P-value
yhhW	4018791..4019323	4019056	533	11.68	8.43e-32	4018890..4019231	4019051	342	47.72	0
ybiJ	860104..860850	860352	747	7.6	1.5e-14	860225..860575	860386	351	21.55	2.69e-103
yqjF	3690260..3690799	3690522	540	10.85	9.46e-28	3690340..3690691	3690531	352	28.63	1.58e-180
hslV	4641563..4642060	4641810	498	5.51	1.83e-08	4641635..4641957	4641797	323	10.33	2.54e-25
yhaK	3693326..3693847	3693585	522	10.03	5.84e-24	3693441..3693767	3693602	327	22.42	1.38e-111
ybbF	623028..623525	623302	498	2.54	0.00549	623263..623587	623427	325	8.32	4.38e-17
ftsZ	108065..108556	108310	492	4.42	4.92e-06	108158..108485	108325	328	7	1.27e-12
pstB	4409072..4409565	4409320	494	5.52	1.67e-08	4409162..4409489	4409323	328	10.07	3.74e-24
yedL	2159914..2160394	2160139	481	3.96	3.75e-05	2159994..2160328	2160168	335	8.78	8.29e-19
tdk	1538669..1539150	1538913	482	3.58	0.000172	1538758..1539106	1538919	349	5.12	1.52e-07
yejA	2562776..2563280	2563025	505	4.44	4.42e-06	2562848..2563183	2563023	336	7.42	6.06e-14
c1323	1262449..1262924	1262680	476	2.69	0.0036	1262534..1262896	1262736	363	3.65	0.000133
isrC	3491358..3491818	3491597	461	2.39	0.00832	3491420..3491768	3491608	349	3.27	0.000534
cysJ	3165606..3166085	3165847	480	4.94	3.83e-07	3165668..3166012	3165852	345	9.84	3.82e-23
yhbX	3754013..3754509	3754266	497	3.14	0.000845	3754075..3754411	3754236	337	5.36	4.19e-08
yceP	1264378..1264872	1264637	495	2.97	0.0015	1264453..1264806	1264614	354	5.39	3.52e-08
nsrR	5013761..5014275	5014036	515	3.11	0.000925	5013872..5014220	5014033	349	7.1	6.19e-13
yaaY	23178..23683	23404	506	2.95	0.00159	23215..23590	23376	376	5.21	9.39e-08
ryhB	4020213..4020720	4020439	508	3.01	0.00132	4020178..4020545	4020385	368	5.47	2.3e-08
yeiE	2541109..2541576	2541345	468	2.53	0.00569	2541217..2541548	2541388	332	4.74	1.08e-06
yihA	4575838..4576335	4576084	498	3.07	0.00108	4575899..4576221	4576060	323	6.43	6.23e-11
yhaH	3693326..3693847	3693585	522	10.03	5.84e-24	3693441..3693767	3693602	327	22.42	1.38e-111
cysS	623779..624211	623994	433	3.86	5.66e-05	623674..624100	623940	427	9.89	2.38e-23
ftsW	101921..102412	102179	492	2.84	0.00227	101956..102339	102179	384	6.78	5.97e-12
ygiE	3622718..3623238	3622966	521	2.56	0.0053	3622840..3623160	3623005	321	4.51	3.29e-06
purH	4737931..4738432	4738194	502	8.72	1.43e-18	4738006..4738332	4738172	327	18.19	3.27e-74
c3206	3065941..3066462	3066213	522	3.16	0.000784	3066005..3066358	3066198	354	6.12	4.57e-10
c4760	4525813..4526308	4526058	496	8.94	1.99e-19	4525884..4526240	4526080	357	16.62	2.46e-62
acpD	1676838..1677392	1677103	555	7.78	3.69e-15	1676960..1677308	1677121	349	21.09	4.53e-99
c4769	4535306..4535813	4535561	508	5.49	1.96e-08	4535402..4535738	4535563	337	12.48	4.99e-36
c2392	2193663..2194129	2193899	467	4.94	3.86e-07	2193744..2194086	2193926	343	9.44	1.79e-21
agaZ	3716355..3716845	3716600	491	4.32	7.82e-06	3716426..3716805	3716645	380	5.26	7.26e-08
c0137	130406..130865	130636	460	3.96	3.75e-05	130466..130819	130659	354	7.46	4.34e-14
c1185	1143393..1143957	1143694	565	3.96	3.82e-05	1143494..1143818	1143655	325	10.69	5.46e-27
yqeB	3309720..3310211	3309960	492	3.54	0.000203	3309760..3310092	3309921	333	4.63	1.82e-06
c5373	5120457..5120952	5120705	496	3.45	0.000283	5120526..5120852	5120687	327	6.03	8.15e-10
c1273	1225162..1225634	1225397	473	3.03	0.00121	1225246..1225567	1225407	322	3.85	5.98e-05
glgB	4009920..4010403	4010175	484	2.76	0.00287	4009992..4010359	4010151	368	2.94	0.00164
kdpE	761820..762308	762076	489	2.73	0.00319	761900..762252	762061	353	4.3	8.65e-06
c2473	2315597..2316065	2315826	469	2.67	0.00375	2315658..2315980	2315819	323	4.02	2.96e-05
dmsA	994791..995315	995056	525	2.5	0.00621	994834..995207	994995	374	5.01	2.75e-07
yajO	512258..512724	512482	467	2.25	0.01	512338..512727	512496	390	2.85	0.00221
btuD	1949541..1950035	1949783	495	2.24	0.01	1949632..1949957	1949797	326	4.42	4.82e-06
ynaI	1638132..1638577	1638363	446	2.23	0.01	1638218..1638560	1638400	343	5.46	2.32e-08
menA	4639880..4640340	4640107	461	2.2	0.01	4639926..4640292	4640087	367	4.34	7.17e-06
ycgF	1454723..1455409	1455195	687	2.2	0.01	1455082..1455421	1455261	340	7	1.24e-12

## Sheet: NMEC MEM
	Replicate 1					Replicate 2
Gene	Co-ordinates	Peak centre	Peak length	Peak-Shape score	P-value	Co-ordinates	Peak centre	Peak length	Peak-Shape score	P-value
yhhW	4027016..4027349	4027204	334	51.61	0	4026999..4027378	4027201	380	22.29	2.28e-110
ybiJ	873536..873858	873713	323	48.98	0	873490..873889	873712	400	19.81	1.33e-87
yqjF	3711610..3711949	3711756	340	38	3.06E-316	3711590..3711994	3711817	405	16.16	4.49e-59
yhaK	3715383..3715680	3715535	298	21.43	3.51e-102	3715288..3715672	3715497	385	6.8	5.4e-12
ybbF	557294..557604	557459	311	20.24	2.21e-91	557248..557673	557426	426	5.38	3.71e-08
hrpA	1632723..1633071	1632927	349	24.76	1.1e-135	1632697..1633092	1632915	396	7.78	3.64e-15
ftsZ	113130..113483	113338	354	16.82	8.82e-64	113073..113447	113270	375	3.69	0.00011
yoaC	2112542..2112859	2112688	318	15.78	2.19e-56	2112515..2112883	2112706	369	5.84	2.54e-09
sgaH	5040671..5040970	5040817	300	12.95	1.25e-38	5040605..5040964	5040787	360	3.79	7.43e-05
btuD	2014237..2014549	2014382	313	10.76	2.63e-27	2014196..2014583	2014407	388	4.6	2.16e-06
CE10_3401	3472649..3472954	3472809	306	31.55	8.25e-219	3472634..3472990	3472813	357	13.03	4.2e-39
pheT	2018310..2018688	2018453	379	7.41	6.23e-14	2018235..2018670	2018496	436	4.22	1.23e-05

## Sheet: NMEC_LB
	Replicate 1					Replicate 2
Gene	Co-ordinates	Peak centre	Peak length	Peak-Shape score	P-value	Co-ordinates	Peak centre	Peak length	Peak-Shape score	P-value
yhhW	4026902..4027376	4027151	475	34.57	3.63e-262	4026906..4027348	4027135	443	8.32	4.39e-17
ybiJ	873213..873773	873439	561	13.97	1.21e-44	873169..873692	873383	524	5.61	9.83e-09
yqjF	3711533..3711989	3711764	457	25.22	1.18e-140	3711533..3711971	3711758	439	8.36	3.16e-17
hslV	4689171..4689661	4689397	491	7.27	1.74e-13	4689193..4689613	4689384	421	3.93	4.28e-05
yhaK	3715273..3715724	3715499	452	13.31	9.99e-41	3715273..3715714	3715512	442	6.93	2.07e-12
ybbF	557841..558382	558157	542	6.41	7.25e-11	557997..558387	558175	391	3.34	0.000423
ftsZ	113064..113519	113290	456	6.28	1.68e-10	113077..113501	113279	425	2.93	0.00167
tdcE	3723011..3723466	3723241	456	6.33	1.21e-10	3723017..3723422	3723244	406	3.99	3.37e-05
tdk	1432960..1433423	1433198	464	5.37	3.94e-08	1432998..1433376	1433194	379	3.09	0.00101
yejA	2577641..2578109	2577867	469	5.74	4.82e-09	2577652..2578063	2577853	412	2.83	0.0023
cysJ	3235974..3236432	3236200	459	5.72	5.26e-09	3236006..3236388	3236192	383	3.58	0.000172
yceP	1191999..1192488	1192225	490	3.84	6.13e-05	1191999..1192400	1192213	402	3.43	0.000304
sgaH	5040573..5041025	5040799	453	7.14	4.77e-13	5040559..5040991	5040780	433	3.29	0.000501
ryhB	4028230..4028700	4028456	471	5.24	7.83e-08	4028237..4028666	4028451	430	2.96	0.00156
yeiE	2554837..2555308	2555083	472	4.57	2.4e-06	2554878..2555277	2555075	400	2.28	0.01
yhaH	3713023..3713572	3713347	550	6.65	1.51e-11	3713187..3713615	3713416	429	3.48	0.000255
CE10_2252	2257860..2258338	2258113	479	7.92	1.15e-15	2257835..2258269	2258049	435	4.31	8.01e-06
ycgF	1345951..1346457	1346177	507	6.14	4.16e-10	1345793..1346341	1346128	549	3.63	0.000141
CE10_3401	3472578..3473055	3472804	478	15.9	3.24e-57	3472584..3473008	3472812	425	7.68	7.84e-15
CE10_3398	3471480..3471971	3471706	492	9.53	7.53e-22	3471502..3471927	3471713	426	5.56	1.38e-08
CE10_5085	5202620..5203071	5202846	452	4.88	5.23e-07	5202658..5203045	5202854	388	3.61	0.000151
yqeB	3382298..3382769	3382524	472	3.6	0.000159	3382284..3382725	3382523	442	2.38	0.00872

## Sheet: K12_MEM
	Replicate 1					Replicate 2
Gene	Co-ordinates	Peak centre	Peak length	Peak-Shape score	P-value	Co-ordinates	Peak centre	Peak length	Peak-Shape score	P-value
yhhW	3579633..3579999	3579816	367	15.54	9.95e-55	3579577..3580047	3579829	471	10.16	1.55e-24
ybiJ	838017..838544	838362	528	12.56	1.76e-36	838033..838593	838375	561	8.1	2.7e-16
yqjF	3250319..3250702	3250520	384	9.26	9.85e-21	3250320..3250761	3250543	442	5.01	2.7e-07
yhaK	3254068..3254441	3254251	374	6.38	9.06e-11	3254013..3254456	3254238	444	3.42	0.00031
ybbF	553944..554326	554127	383	6.24	2.22e-10	553956..554400	554175	445	3.59	0.000167
hrpA	1482869..1483294	1483112	426	6.04	7.78e-10	1482870..1483344	1483126	475	3.5	0.000234
ftsZ	104320..104689	104503	370	4.72	1.16e-06	104300..104772	104519	473	2.44	0.00736
yoaC	1893586..1893953	1893769	368	8.94	1.91e-19	1893552..1893989	1893771	438	4.61	2.06e-06
waaB	3804311..3804685	3804503	375	6.36	1.04e-10	3804281..3804730	3804500	450	3.14	0.000846
arsR	3648527..3648931	3648749	405	5.46	2.39e-08	3648543..3648993	3648775	451	2.85	0.00218
ymfI	1201454..1201852	1201637	399	4.5	3.45e-06	1201461..1201906	1201679	446	2.83	0.00236
torZ	1956016..1956389	1956207	374	4.27	9.97e-06	1956012..1956450	1956231	439	2.75	0.00294

## Sheet: K12_LB
	Replicate 1					Replicate 2
Gene	Co-ordinates	Peak centre	Peak length	Peak-Shape score	P-value	Co-ordinates	Peak centre	Peak length	Peak-Shape score	P-value
yhhW	3579604..3579961	3579785	358	29.26	1.72e-188	3579189..3580366	3579739	1178	26.51	3.45e-155
ybiJ	837874..838334	838051	461	8.65	2.64e-18	837460..838745	838010	1286	18.56	3.55e-77
yqjF	3250332..3250690	3250514	359	20.69	2.23e-95	3249921..3251040	3250471	1120	22.68	3.66e-114
hslV	4121923..4122287	4122111	365	5.12	1.51e-07	4121536..4122718	4122086	1183	8.31	4.71e-17
yhaK	3254044..3254398	3254222	355	9.89	2.37e-23	3253650..3254793	3254200	1144	15.59	4.15e-55
ybbF	554038..554461	554285	424	2.87	0.00206	553816..555417	554868	1602	10.89	6.11e-28
hrpA	1482799..1483189	1482976	391	10.26	5.55e-25	1482402..1483619	1482952	1218	17.63	7.39e-70
ftsZ	104325..104690	104502	366	3.8	7.11e-05	103939..105070	104489	1132	6.83	4.39e-12
pstB	3908003..3908372	3908196	370	5.1	1.68e-07	3907595..3908477	3908179	883	7.88	1.67e-15
tdcE	3261835..3262197	3262012	363	3.65	0.000132	3261447..3262625	3261997	1179	7.23	2.46e-13
yedL	2010302..2010657	2010479	356	4.08	2.22e-05	2009916..2011071	2010466	1156	7.15	4.49e-13
tdk	1293775..1294135	1293952	361	3.73	9.74e-05	1293378..1294498	1293928	1121	8.02	5.41e-16
yejA	2272298..2272670	2272494	373	3.69	0.00011	2271925..2273095	2272475	1171	5.95	1.37e-09
yceJ	1119005..1119393	1119182	389	4.01	2.99e-05	1118641..1119774	1119190	1134	6.45	5.74e-11
isrC	2071173..2071526	2071350	354	5.25	7.76e-08	2070749..2071615	2071327	867	6.91	2.46e-12
yoaC	1893588..1893943	1893767	356	5	2.81e-07	1893201..1894036	1893751	836	8.12	2.33e-16
cysJ	2891885..2892240	2892062	356	12.59	1.2e-36	2891489..2892638	2892039	1150	14.98	5.23e-51
yhbX	3320418..3320771	3320595	354	4.34	6.97e-06	3320047..3321234	3320597	1188	7.42	5.89e-14
yceP	1120970..1121334	1121158	365	4.71	1.22e-06	1120559..1121425	1121141	867	8.02	5.27e-16
sgaH	4421930..4422285	4422107	356	3.64	0.000136	4421513..4422673	4422061	1161	7.11	5.74e-13
yaaY	20978..21335	21155	358	3.08	0.00105	20264..21710	21161	1447	5.55	1.39e-08
yeiE	2249445..2249806	2249630	362	4.84	6.48e-07	2249085..2250245	2249632	1161	6.85	3.8e-12
yihA	4050385..4050744	4050568	360	3.24	0.000597	4050015..4051108	4050559	1094	4.07	2.34e-05
ftsW	98156..98523	98347	368	3.26	0.000559	97735..98632	98339	898	4.75	1.04e-06
waaB	3804333..3804691	3804510	359	4.2	1.31e-05	3803943..3805098	3804493	1156	8.59	4.34e-18
arsR	3648442..3648832	3648619	391	3.87	5.4e-05	3648047..3649197	3648597	1151	6.41	7.48e-11
ymfI	1201489..1201848	1201672	360	7.06	8.55e-13	1201076..1202236	1201626	1161	12.39	1.51e-35
torZ	1956044..1956409	1956233	366	6.38	8.96e-11	1955662..1956773	1956211	1112	9.59	4.37e-22
ygeN	2995502..2995861	2995685	360	4.35	6.81e-06	2995110..2996275	2995660	1166	5.87	2.18e-09
yfjP	2767541..2767901	2767725	361	4.1	2.03e-05	2766995..2768240	2767691	1246	8.43	1.79e-17
sokX	2886879..2887335	2887159	457	3.53	0.000207	2886511..2887709	2887160	1199	8.22	1.06e-16
yhfA	3485288..3485644	3485468	357	2.45	0.00722	3484913..3486203	3485459	1291	4.05	2.56e-05
gpp	3964126..3964485	3964303	360	2.33	0.00999	3963728..3964950	3964278	1223	2.24	0.01
tnaC	3888358..3888825	3888535	468	2.26	0.01	3888026..3889672	3888576	1647	5.37	3.94e-08
